# Supplementary material for: Immunohistochemical examination using the pericyte marker myosin 1B in a perivascular myoid tumor of soft tissue with definitive pericytic differentiation
Source: Pathol Int. 2019 Feb 21;69(4):246–8. doi: 10.1111/pin.12777 (PMC6850187; doi:10.1111/pin.12777)
Supplement: Supplementary file 2 — Table S1. Antibodies used in this study, and method of antigen retrival. [file PIN-69-246-s002.xlsx]

## Sheet: Sheet1
Table S1. Antibodies used in this study, and method of antigen retrival
Primary antibody	Clone	Species	Company	Dilution	Antigen retrieval
Anti-αSMA	1A4	Mouse IgG2a monoclonal	Dako	100	HIER pH6
Anti-β-catenin	17C2	Mouse IgG2a monoclonal	Leica Biosystems	100	HIER pH9
Anti-CD34	QBEnd-10	Mouse monoclonal	Dako	50	Proteinase K
Anti-h-caldesmon (h-CD)	h-CD	Mouse monoclonal	Dako	200	HIER pH6
Anti-myosin 1B		Rabbit polyclonal	Sigma-Aldrich	30	HIER pH9
Anti-STAT6	YE361	Rabbit monoclonal	Abcam	700	HIER pH6
HIER, heat-induced epitope retrieval
Abcam (Cambridge, UK)
Dako (Glostrup, Denmark)
Leica Biosystems (Weltzlar, Germany)
Sigma-Aldrich (St. Louis, USA)
